# Supplementary material for: Competition in Abies kawakamii forests at subtropical high mountain in Taiwan
Source: PLoS One. 2021 Jul 22;16(7):e0254791. doi: 10.1371/journal.pone.0254791 (PMC8297911; doi:10.1371/journal.pone.0254791)
Supplement: S1 File — D/L means the health status of individuals. D: dead individuals; L: live individuals. TH: tree height, CL: clear length, CV: crown column. (XLSX) [file pone.0254791.s001.xlsx]

## Sheet: DATA
			A1								A2								A3								A4								A5								A6
D/L	X	Y	DBH	CI-D2	TH	CL	CV	D/L	X	Y	DBH	CI-D2	TH	CL	CV	D/L	X	Y	DBH	CI-D2	TH	CL	CV	D/L	X	Y	DBH	CI-D2	TH	CL	CV	D/L	X	Y	DBH	CI-D2	TH	CL	CV	D/L	X	Y	DBH	CI-D2	TH	CL	CV	D/L	X
D	1008.22	1055.35	5	0.030265	153			D	19.9758	3693.19	41	0.228302	1557.89			D	314.931	2698.79	12	0.235365	220		723.771	D	217.276	389.073	66	0.0974575	1391.57			D	178.92	1060.95	67	0.0807581	310			D	214.57	2248.48	41	0.986805	2157.41			D	1235.8
D	391.077	1576.67	8.9	0.407277	235			D	79.9034	3072.43		0	104			D	691.615	3758.36	50	0.0997379				D	177.771	342.755			164			D	511.91	716.143			140			D	1928.33	2253.48	24.9	0.112741	244			L	409.534
D	712.445	2111.46	6.5	0.0196491	297			D	2338.61	3431.68	12	0.0678201	355			D	1016.29	3079.44	46	0.0877859				D	223.333	1821.42	20	0.170695	460			D	1819.12	395.82	36.8	0.103043	610			D	2044.75	2617.22	22	0.132951	297			L	529.398
D	1614.09	2060.31	14.7	0.167859	230		756.67	D	3683.29	1330.89	17.2	0.024968	859.11			D	1513.13	27.6148	31.5	0.123953				D	205.061	1139.46	112.8	0.0808106	190			D	2947.33	355.232	76.6	0.0676816	2913.17			D	2996.09	1240.16	21	0.121838	935			L	79.9091
D	1325.51	2962.95	9.4	0.0635139	310		1019.86	D	4335.18	947.021	31.8	0.225371	1674			D	1594.55	2835.49	32.5	0.087244				D	102.783	3911.98	14.7	0.314818	770			D	2322.53	1162.9	51.7	0.0813477	2459.35			D	2996.09	1240.16	36	0.674086	1275			L	93.8932
D	2634.37	1159.47	10	0.0560104	380		1250.15	D	4108.93	3113.97	54.5	0.918255	658.605			D	1045.06	3958.58	16	0.410079	672.81	306	3220.16	D	231.511	3856.39	17.4	0.276122	765			D	2310.56	1579.75	36.3	0.0958295	1465.28			D	3098.55	494.554	23	0.128669	855.612			L	45.9477
D	1910.41	974.805	13	0.0656763	730		2401.6	L	88.7755	741.915	93	0.743275	2184.77	744.264	4739.06	D	2345.46	1528.59	50	0.493201				D	698.523	3848.05	15.3	0.239757	596			D	2714.72	1112.43			105			D	3853.09	252.223	18.2	0.161458	410			L	869.011
D	2533	2036.72	35	0.396685	267		878.395	L	601.701	699.113	8	0.0129699	320	270	164.493	D	2565.94	1341.83	16.6	0.237789				D	583.766	3289.37	138	0.0831338				D	3076.55	937.831	36.4	0.110837	2332.85			D	3380.24	464.881			130			L	922.021
D	2208.64	1539.32	13.9	0.133906			0	L	123.299	577.838	19.9	0.0993322	880	450	1414.64	D	2497.35	1420.74	30	0.160622				D	257.456	3217.1	11.5	0.345656	301			D	3439.39	604.592	39	0.111661	1091.8			D	3622.6	1157.17			119			L	541.663
D	2580.7	1777.81	12.4	0.106733	177.628		584.372	L	264.354	435.162	7.4	0.0217385	610	275	1102.11	D	2617.7	2790.14	73.8	0.836256				D	239.494	3166.14	15.2	0.270769	595			D	3538.79	452.254	45.2	0.102586	300			D	4597.58	485.22	28.3	0.127551	1042.52			L	220.05
D	2599.78	1883.17	11.4	0.0876373	977.907		3217.18	L	300.85	242.549	16	0.131567	800	480	1052.76	D	2617.7	2790.14	56.5	0.0774207				D	1599.66	922.728	26.5	0.137746	630.463			D	3343.45	1361.48	54.3	0.09349	1393.26			D	4577.45	128.732	25.5	0.131348	956.662			L	157.314
D	2657.02	1800.68	12	0.100845	414.115		1362.38	L	325.51	164.077	4.6	0.028633	335	275	197.392	D	2336.16	3982.45	81.4	0.0756474				D	1441.72	589.267	23.3	0.172121	938.925			D	3812.53	1785.12	32.9	0.115957	270			D	4596.33	1143.76	28.2	0.120883	1203.65			L	430.86
D	2866.9	1955.05	12.8	0.0653242	626.191		2060.09	L	231.803	22.8282	8.6	0.0390995	400	175	740.22	D	2279.5	3701.67	44.5	0.109464				D	1555.24	342.597	18.5	0.19661	720			D	4831.02	189.636	57.8	0.548665	212			D	4606.42	1579.55	43.2	0.087849	480			L	390.78
D	2924.14	1934.63	36	0.440343			0	L	394.558	142.676	9.7	0.0830196	610	370	789.568	D	3585.49	113.775	21	0.125916	520		1710.73	D	1555.24	488.772			120			D	4831.02	189.636	26.8	0.130253	848			D	4190.2	2089.62	17.1	0.156325	380.712			L	411.822
D	2885.98	1785.16	16.4	0.147389			0	L	515.884	69.1979	7.8	0.0464876	390	240	493.48	D	3203.42	246.512						D	1279.05	995.8	22	0.149538	549.363			D	4466.16	1512.89	44	0.102395	1919.16			D	4939.27	2653.2			990			L	821.64
D	2962.3	1745.96	4.3	0.0133869			0	L	484.39	2022.33	53.5	0.380517	3050.82	1338.79	5632.33	D	3158.24	353.649						D	1390.7	1571.2			182			D	4365.81	2857.3	43	0.102922	96			D	4917	2178.76			102			L	891.78
D	2723.8	1536.87	9.8	0.306101			0	L	464.123	1241.26	45.2	0.300218	1991.62	1222.88	2529.06	D	3101.27	308.14						D	1908.3	2227.01	101.5	0.0899975	1312.65			L	829.99	70.7302	68.4	0.0721679	4214.43	2570.85	5407.16	D	4284.14	3940.59	38.2	0.101467	1667.2			L	791.58
D	3108.25	2423.86	36.2	5.06172			0	L	555.326	1512.32	31	0.122316	1649.05	1437.55	695.821	D	3042.16	1764.52	30	0.136933	123		404.654	D	1643.06	2755.92	27.5	0.1669	1706.85			L	119.765	1918.17	54.7	0.0982851	3598.75	984.484	8600.58	D	4929.42	3683.13	17.1	0.178065	537.189			L	791.58
D	3050.88	2562.71	37	0.376632			0	L	297.244	2918.99	14.5	0.0779333	12.3	11.8	1.64493	D	3369.31	1721.86	11	0.354672	170		559.278	D	1816.38	3041.01	18.5	0.229027	187			L	95.8118	1425.06	52.1	0.100855	3343.69	2503.11	2765.38	L	865.16	892.707	43.7	0.0847934	1864.47	1187.15	2228.28	L	698.394
D	2164.36	3038.88	7.5	0.0373444			0	L	148.622	2861.83	31.2	0.165897	1533.67	929.205	1988.62	D	3795.38	1554.02	10	0.284805	330		1085.66	D	2182.05	192.17	16.7	0.201304	1000			L	294.422	1278.37	86	0.0737631	3865.64	2739.16	3705.99	L	762.548	431.68	58.6	0.0697049	2394.84	1192.03	3957.08	L	542.082
D	3420.13	1709.8	8.5	0.0161272			0	L	636.102	2715.35	20	0.202443	1080.34	663.523	1371.27	D	3956.12	2912.58	17.2	0.183959			0	D	2290.62	466.698	16.5	0.241335	196			L	706.612	1330.51	67	0.073707	3636.62	2219	4663.8	L	787.698	132.533	34.1	0.094867	2123.93	1439.08	2253.1	L	614.226
D	3269.43	1465.11	4	0.0122826			0	L	356.693	2343.81	58.3	0.486496	2964.92	1228.67	5712.03	D	3414.44	2268.33	88.5	0.0766959			0	D	2246.2	613.113	14	0.260647	133			L	893.245	2021.56	27.1	0.148645	1989.44	1348.14	2109.8	L	306.83	175.133	37.2	0.087807	2030.23	1312.06	2362.7	L	467.077
D	3317.12	1284.22	3.8	0.0100855			0	L	267.52	2343.81	19.5	0.026253	1496.45	1137.38	1181.3	D	3574.97	1951.42	12.3	0.279136			0	D	2053.74	722.925	17.4	0.199117	290			L	969.096	1785.61	88.8	0.064435	3850.74	2744.46	3639.53	L	45.4108	1283.7	31.1	0.0998271	1624.11	1192	1421.57	L	644.769
D	3497.59	2686.69	10.5	0.045946			0	L	634.121	2058	19.2	0.0310232	1556.62	1174.3	1257.76	D	3493.23	1979.88	13.7	0.269023			0	D	2342.03	1262.9	11.4	0.247113	2260			L	855.32	1962.35	62.1	0.0809674	4688.8	2878.95	5954.17	L	566.121	1111.39	43.2	0.0871869	2600.37	1021.74	5193.48	L	812.308
D	3257.49	2845.71	7.5	0.0319357			0	L	189.771	3971.46	5.5	0.00834269	3.75	2.2	5.0993	D	3434.13	1970.39	14.3	0.26188			0	D	2444.27	1066.11	17.2	0.196262	678.242			L	275.376	2496.94	76.2	0.0751619	3850.65	2635.18	3998.73	L	692.262	1050.8	51	0.0808354	2650.34	1462.16	3908.96	L	27.4154
D	3677.8	2984.55	11.2	0.0931512			0	L	229.722	3586.16	12	0.04053	641.307	441.936	655.905	D	4074.3	1998.86	163	0.0602535			0	D	3899.49	841.227			235		773.119	L	437.651	2414.77	47.8	0.0960405	3220.57	2536.69	2249.88	L	954.635	1334.82	70.9	0.0652472	2525.8	1569.83	3145.02	L	1000.88
D	4360.88	243.617	6.5	0.0158306			0	L	479.42	3614.7	36	0.349218	2132.21	963.474	3844.98	D	3300.32	3305.36	14.6	0.160696	370		1217.25	D	3376.02	1555.58	19.1	0.204173	726.293			L	309.798	2326.41	50.9	0.0951648	2928.2	2281.63	2127.12	L	158.903	2983.33	100.5	0.0594476	3010.66	1684.95	4361.41	L	917.96
D	4517.64	115.738	9.8	0.262189			0	L	519.372	3434.18	13.6	0.058844	977.288	800.233	582.489	D	4351.65	403.587	23	0.151339			0	D	3315.1	1872.04	29	0.155299	410			L	928.619	3141.97	50.2	0.0776313	3919.99	2495.62	4685.98	L	461.527	2670.83	21.4	0.746521	1306.68	952.191	1166.24	L	1172.7
D	4505.58	280.039	10.9	0.0304333			0	L	771.068	3458.44	21	0.218509	1341.12	577.249	2513.02	D	4882.48	1152.46	7	0.42364			0	D	3558.81	1917.25			104			L	659.703	3739.32	58	0.0782041	4047.23	2396.16	5431.8	L	461.527	2670.83	13.3	0.16861	604.229	444.897	524.182	L	1052.82
D	3770.91	877.346	16.3	0.0547047			0	L	805.027	3802.36	13.7	0.0851458	847.117	608.589	784.728	D	4529.93	1470.82	28.5	0.12987			0	D	3924.38	1716.53	8.9	0.410354	540			L	226.615	3874.52	90.3	0.0668892	5744.47	2766.73	9796.38	L	821.842	2760.79	41.6	0.0830543	2182.19	1569.02	2017.25	L	1052.82
D	4215.82	1710.91	10.2	0.0203186			0	L	439.469	3878.7	16	0.0874701	815.406	557.407	848.783	D	4921.66	1829.54	11.2	0.29712			0	D	3721.29	1501.33	27.2	0.176596	179			L	35.2513	3225.91	38.8	0.102802	3423.95	2437.86	3244.1	L	821.842	2760.79	58	0.786421	2665.5	1927.26	2428.72	L	927
D	4904.38	2606.94	40	0.356806			0	L	767.072	3957.19	15.3	0.0838017	792.506	522.811	887.258	D	4428.27	3000.31	6.9	0.468924			0	D	3599.43	1465.17	5.6	0.592809	328			L	1665.03	197.91	85.3	0.0736791	4110.35	2605.15	4951.9	L	214.57	2248.48	37	0.0884651	1139.96	793.12	1141.05	L	1653.54
D	4422.13	3351.11	17.8	0.235525			0	L	19.9758	3357.84	12	0.020598	895.272	652.623	798.285	D	4638.01	2977	5.1	0.631147			0	D	4906.23	752.034	39.3	0.118591	1909.05			L	1694.85	62.9714	88	0.0721585	3585.85	2419.12	3838.39	L	426.103	2120.64	50.4	0.0796853	2118.35	1604.77	1689.6	L	1248.58
D	4412.34	3484.61	7.5	0.0887335			0	L	383.536	3270.08	14.4	0.0862827	806.081	583.154	733.402	D	4290.63	2232.99	65.4	0.478768			0	D	4772.99	70.7797	17.7	0.254566	380			L	1796.56	1250.5	67.9	0.0681354	3094.8	2270.17	2712.94	L	805.648	2085.6	44.3	0.0771615	2298.8	1281.13	3348	L	1625.47
D	4774.73	3611.64	4.2	0.00964106			0	L	484.414	3190.88	16.2	0.127397	1111.52	569.039	1784.69	D	4063.82	3557.07	7.1	0.316266				D	4792.73	115.017	12.7	0.349757	390			L	1614.76	2658.69	95	0.0629036	3727.99	2034.66	5570.85	L	805.648	2085.6	64.7	0.751923	2644.32	1938.91	2320.71	L	1755.78
L	448.817	908.16	22.7	0.0989821	4926.04	1997.08	9635.9	L	139.831	3186.59	38.5	0.305743	1522.59	1001.44	1714.5	D	4788.76	3973.1	12.1	0.224093				D	4911.17	88.4746	8.4	0.525645	180			L	1125.1	2835.9	79.5	0.064606	4741.26	2277.55	8105.27	L	8.07094	3063.75	3.5	0.57747	260	118	467.161	L	1340.42
L	541.548	858.624	25	0.160486	4940.9	1564.93	11106.5	L	199.758	3086.7	37.5	0.319011	161.767	120.912	134.406	D	4961.59	3883.44	12	0.261546				D	4096.04	1070.55	9.9	0.354392	360			L	1725.02	3776.92	52.5	0.0803444	3564.76	2326.37	4074.16	L	616.418	3249.29	26.4	0.104609	2104.27	1200.65	2972.76	L	1746.7
L	791.692	1245.74	90.1	1.82941	1006.23	679.052	1076.36	L	1237.19	361.972	47	0.201463	2348.4	947.691	4608.15	L	9.82018	802.633	25.8	0.165596	1765.77	953.069	2673.68	D	4017.83	1955.64	9	0.434109	375			L	1814.62	3295.67	56.5	0.075951	3844.87	2623.44	4018.37	L	735.464	3780.37	69.1	0.0681072	3807.78	1919.79	6211.22	L	1767.02
L	744	1727.69	16.5	0.135319	1529.79	847.771	2243.76	L	1493.28	557.437	53	0.2341	2935.18	982.089	6425.43	L	300.498	953.239	31.4	0.143913	2506.12	1354.18	3789.71	D	3974.16	1999.89	7.9	0.530574	485			L	1253.83	3641.09	70.5	0.0729113	4484.05	2599.52	6199.84	L	889.821	3550.33	48.3	0.0822032	3049.99	1699.07	4444.36	L	1767.02
L	600.923	1669.93	12.6	0.0621845	1172.62	798.731	1230.04	L	1759.23	89.769	37.3	0.0788818	1469.43	1014.29	1497.34	L	334.868	771.971	79.5	0.0774644	4564.37	2287.34	7491.14	D	4490.13	1849.43	4	0.644015	180			L	2157.1	243.054	68.5	0.0693061	3493.32	2741.92	2471.98	L	1030.15	103.598	45.6	0.0831841	2206.9	1454.05	2476.78	L	1264.24
L	562.769	1510.65	16.4	0.0983969	1343.85	767.333	1896.66	L	1916.83	39.093	9	0.00329851	400	220	592.176	L	520.47	973.982	24.2	0.160868	1598.48	918.39	2237.41	D	4908.59	1725.52			107			L	2465.24	944.17	92.7	0.0643914	3815.61	2381.85	4716.86	L	1370.19	201.387	32.7	0.087209	2036.66	1493.6	1786.62	L	2162.7
L	515.077	1683.96	16.9	0.0909365	1473.34	762.583	2338.28	L	1751.4	1903.53	38	0.129279	2244.47	1208.45	3408.36	L	258.271	505.028	29	0.141078	1517.74	1067.79	1480.27	L	177.771	182.494	81.3	0.0949782	2055.77	933.762	3691.27	L	2803.2	902.103	49.8	0.0883614	3113.39	2466.64	2127.72	L	1721.3	433.757	45.9	0.0726515	1775.16	1056.66	2363.76	L	2162.7
L	391.077	1576.67	22.9	2.68791	632	264.762	1208.16	L	1700.72	1729.87	37	0.10954	2252.84	700	5108.63	L	651.078	486.991	31.8	0.12013	1452.25	881.437	1877.88	L	493.81	481.709	13	0.213078	440	390	164.493	L	2584.99	1916.23	102.5	0.0600976	3859.67	2428.61	4708.02	L	1618.69	850.087	54.6	0.0749339	2038.2	1122.66	3012	L	2382.48
L	944.308	1940.61	19.9	0.272916	2578.09	634.808	6393.13	L	1386.48	1621.33	46	0.181481	2651.28	1501.71	3781.92	L	255.325	306.624	54.2	0.0880153	3270.76	926.561	7712.12	L	950.09	272.351	30	0.139173	1878.23	1389.49	1607.9	L	2726.09	2691.17	67	0.0677185	3519.46	2600.05	3024.72	L	2002.24	1073.72	91.2	0.0652635	2613.58	1610.25	3300.8	L	2782.08
L	949.077	1820.95	28.7	0.510447	3057.53	1088.17	6478.95	L	788.41	1060.56	45.4	0.27528	2586.03	1601.12	3240.22	L	376.113	266.041	4.8	0.604933	277	145	434.263	L	790.095	40.76	8	0.380959	818.517	565.843	831.262	L	2665.1	2312.57	73.2	0.0682784	3881.56	2273.69	5289.68	L	1745.89	1172.44	38.2	0.0976704	1577.63	1201.69	1236.78	L	2106.62
L	1085.4	1998.38	22.5	0.419599	1906.11	871.83	3402.66	L	1214.15	1241.46	37	0.17692	2572.22	948.174	5342.9	L	80.3442	1969.02	31	0.134048	4269.84	1908.73	7767.74	L	145.167	1094.98	22.5	0.194695	1629.99	995.298	2088.05	L	2216.55	2982.82	75.3	0.0642357	3719.95	2233.22	4891.14	L	1570.28	1558.63	40.3	0.0811782	1867.91	1304.41	1853.84	L	2126.53
L	739.222	2227.01	6.2	0.0172569	290	170	394.784	L	823.889	1715.4	23.1	0.0590373	1140	870	888.264	L	269.447	1750.01	32.4	0.165532	2473.07	1179.55	4255.49	L	32.4848	1182.08	14	0.239091	1076.25	872.257	671.124	L	2764.54	3416.58	44.5	0.0782364	2397.9	1806.91	1944.27	L	1570.28	1558.63	47.1	0.929233	1867.91	1339.82	1737.34	L	2853.18
L	1104.53	2794.87	22.5	0.271142	4936.43	826.249	13521.9	L	834.026	1802.23	53.9	0.421987	2512.16	1303.23	3977.21	L	333.135	1802.28	96.3	0.0779808	6780.82	1797.99	16392.8	L	335	1361.83	13	0.220592	891.526	724.566	549.276	L	2532.82	3814.87	86.7	0.0648863	4151.62	2153.05	6575.03	L	1161.53	1397.96	37.8	0.0921412	2176.67	1233.45	3103.09	L	1972.23
L	980.21	3009.46	23	0.155677	1038.25	812.935	741.258	L	982.681	2198.22	63	0.611031	2145.83	881.122	4160.71	L	865.17	1789.66	26.2	0.139916	1736.87	783.74	3135.67	L	111.667	1969.67	74.2	0.0916322	2061.12	1220.87	2764.3	L	3220.69	190.423	55.2	0.0841706	3444.1	2084.48	4472.98	L	1987.1	1397.96	59.4	0.0765832	2103.4	1509.11	1955.15	L	2367.96
L	769.824	3025.97	29.5	0.15753	1984.13	495.079	4898.79	L	1022.28	2424.86	49	0.472509	2732.49	1187.08	5084.22	L	568.288	1449.87	28.4	0.138658	1792.72	1008.03	2581.52	L	412.152	1969.67	65.5	0.0934709	2048.05	1257.12	2602.08	L	3638.2	642.676	72	0.0782999	3090.59	2300.66	2598.77	L	2047.66	1806.41	40.5	0.0897325	2314.38	1327.82	3245.65	L	1931.15
L	119.538	3058.99	40.8	0.0729528	2143.74	1050.77	3595.73	L	903.487	2671.05	17	0.15067	780	540	789.568	L	628.057	1126.31	35.8	0.115077	1793.54	843.487	3125.55	L	761.364	1747.29	19.4	0.153069	868.31	665.482	667.277	L	3916.53	585.549	56	0.0876742	2639.28	2729.94	298.252	L	1928.33	2253.48	26.7	1.04256	1367.92	1023.51	1133.06	L	2541.29
L	19.5926	3959.78	32.2	0.0424819	1891.51	848.08	3432.74	L	1701.36	2360.42	36.6	0.199142	1643.91	649.555	3271.28	L	708.401	1083.95	16.9	0.211523	510	370	460.582	L	588.788	1463.76	42.8	0.103341	1809.55	797.192	3330.52	L	3358.42	1247.24	67.2	0.0816861	3410.6	2203.91	3969.85	L	1180.18	2116.11	35	0.10056	2483.53	1085.69	4598.72	L	2769.71
L	744.519	4743.96	27.5	0.0845977	2824.22	549.543	7483.39	L	1701.36	2360.42	9	0.263893	280	240	131.595	L	58.7885	1035.28	30.3	0.159902	2938.6	1456.69	4875.31	L	751.212	1204.32	29.1	0.117474	1579.89	813.447	2521.49	L	3602.94	1556.64	66.8	0.0798062	3769.41	2554.89	3995.61	L	1170.06	2614.32	45.1	0.0787828	2192.77	1336.15	2818.19	L	2769.71
L	724.926	4702.69	12	0.0150786	336	150	611.915	L	933.185	2736.22	47	0.645407	2461	1296.03	3832.59	L	157.465	2242.31	56	0.0913352	10972.3	1887.64	29887.3	L	809.494	2809.53	41.5	0.126169	3052.87	1267.36	5874.07	L	3702.75	1347.2	58.8	0.0853467	3000.96	2435.48	1860.35	L	2044.75	2617.22	40.6	0.633993	2105.94	1482.12	2052.28	L	2854.84
L	989.426	4694.44	17.5	0.0140855	1708.36	719.88	3251.97	L	1596.3	2967.94	35	0.327666	1395.75	789.073	1995.9	L	679.069	2301.85	26.1	0.147851	1088.46	679.91	1344.08	L	124.614	2966.96	73.5	0.108755	5145.35	2755.41	7862.62	L	4011.77	2867.62	77.9	0.0762286	5599.48	2344.44	10708.7	L	1931.37	2617.22	48	0.0853808	2176.8	1210.16	3180.13	L	2854.84
L	989.426	3935.02	29	0.110209	4585.26	377.407	13843.3	L	1236.63	3091.06	12	0.145863	709.228	446.214	865.28	L	866.059	2085.34	46.6	0.103601	7605.41	1643.06	19615.3	L	189.414	2990.11	34	0.174697	2417.78	1355.08	3496.14	L	4149.49	2572.48	55.8	0.0927001	3807.75	2320.51	4892.82	L	1898.97	2917.12	56.8	0.0683147	2201.68	1392.15	2663.24	L	2192.61
L	1135.05	188.764	54.8	0.317756	3316.69	2200.08	3673.48	L	986.855	2953.46	34	0.601644	1750.72	953.814	2621.73	L	866.059	2425.45	76.3	0.0753305	2158.52	1059.29	3616.32	L	157.512	2748.42	26.7	0.172866	2376.82	1434.52	3100.03	L	3815.03	2681.97	40.7	0.112719	5456.38	2887.85	8450.15	L	1270.28	2316.36	53.7	0.431734	2596.45	1378.92	4005.53	L	2243.39
L	996.863	162.727	37.9	0.119905	1685.69	1294.47	1287.07	L	960.878	3054.85	68.3	1.4602	1214.86	819.163	1301.79	L	451.471	3120.01	75	0.0769565	5509.62	886.678	15208.9	L	380.821	2641	23.5	0.207626	1550.54	796.093	2482.03	L	3964.55	2323.03	74.1	0.077699	4884.86	2579.63	7583.9	L	1270.28	2316.36	19.2	0.140585	1027.02	911.645	379.556	L	2151.98
L	1396.58	325.455	53	0.407318	4216.95	1608.24	8582.33	L	1081.77	3210.56	31	0.583128	1781.52	999.316	2573.36	L	528.317	3218.29	64	0.0820343	5039.47	1931.06	10226.3	L	368.858	2545.62	41.4	0.125652	2512.27	1592.91	3024.57	L	4115.06	2199.26	67.8	0.800683	3870.29	2581.88	4238.69	L	1180.18	2230.26	15	0.212549	842.055	670.521	564.325	L	2050.41
L	1237.99	1103.29	56	1.06814	4680.24	1371.89	10884	L	986.855	3438.7	11.3	0.101277	445.696	739.672	967.143	L	633.981	3277.8	6.7	0.448725	974.761	753.526	727.833	L	827.438	2139.09	18.2	0.193342	962.435	702.435	855.368	L	4115.06	2199.26	49.1	0.0939378	2387.49	1848.19	1774.24	L	1137	3969.03	45.5	0.0829821	2281.06	1413.59	2853.84	L	2298.24
L	2058.47	1464.38	46	0.90352	2210.44	1157.09	3465.36	L	1046.8	3445.95	11.5	0.104518	633.956	489.158	476.368	L	566.74	3677.22	22.4	0.163921	712.545	534.333	586.295	L	878.143	3485.79	21	0.201818	1262.23	903.807	1179.16	L	3178.57	2295.42	71.6	0.0686722	1526.77	2853.85	4365.9	L	1233.85	3652.55	30.6	0.0986457	1563	796.388	2522.05	L	3263.73
L	1174.6	1854.62	12	0.185325	838.6	604.946	768.69	L	1361.51	3529.24	32.8	0.356518	1778.28	938.371	2763.19	L	883.731	3668.2	55.9	0.101004	3534.47	1369.62	7122.07	L	372.213	3749.84	19.8	0.21801	1110.76	719.542	1287.04	L	3962.6	3262.6	64.6	0.0810367	2677.77	1786.08	2933.56	L	1483.05	3922.57	22.1	0.11522	842.617	705.522	451.022	L	3528.28
L	1208.78	2131.04	22	0.686043	1677.86	972.613	2320.17	L	1756.15	3507.51	37.5	0.366231	1671.96	1056.67	2024.22	L	902.942	3754.76	65.4	0.0941409	2012.71	1029.66	3234.12	L	163.654	3870.29	51.2	0.128037	3368.25	1951.85	4659.79	L	4105.4	199.118	78.3	0.996238	3271.88	2440.44	2735.31	L	1515.34	3522.87	58	0.0672924	2253.02	1103.07	3783.17	L	3528.28
L	1712	2845.04	21.5	0.252347	1450.12	870.881	1905.61	L	866.964	3989.14	44	0.439856	1064.58	876.182	619.809	L	1473.87	487.861	48	0.0976112	2362.96	1264.48	3613.85	L	204.568	3703.52	74.1	0.100071	3578.05	1339.12	7365.81	L	4105.4	199.118	72.7	0.0713203	3673.86	2513.86	3816.23	L	1144.06	3398.02	53.6	0.0752914	2340.55	1778.08	1850.43	L	3743.84
L	1441.26	2958.89	16.3	0.152942	1415.31	868.514	1798.88	L	1436.45	3808.07	16	0.0713088	1127.51	899.72	749.413	L	1454.23	441.836	29	0.155764	2326.78	830.505	4922.53	L	439.072	3166.14	26.3	0.180546	1431.9	990.845	1451.02	L	4161.83	1403	36	0.104019	1772.88	785.387	3248.73	L	2088.51	873.49	57.1	0.0824366	2064.31	1160.39	2973.8	L	3954.5
L	1909.63	3238.66	35.2	0.445638	2591.26	1201.23	4573.03	L	1736.17	3963.79	25	0.120073	1596.23	744.811	2801.07	L	1365.88	105.857	29.9	0.131227	1931.53	1422.12	1675.89	L	693.534	3259.72	37.4	0.155006	2009.05	1167.06	2770.03	L	4161.83	1403	73.5	0.564568	3450.09	2178.09	4184.7	L	2439.6	968.745	93.5	0.0623833	2746.54	1398.37	4435.3	L	3518.48
L	1625.76	3123.98	9.5	0.0820563	1074.4	830.297	803.07	L	1776.14	3876.88	21.5	0.0977195	1081.7	430.845	2141.22	L	1032.09	36.8197	36	0.140774	2077.7	937.087	3752.46	L	1091.29	141.607	26	0.169463	1767.68	1208.62	1839.21	L	4695.66	1616.16	61.5	0.934326	3247.72	2338.84	2990.11	L	2953.67	861.107	49.7	0.0758112	2414.47	1736.21	2231.37	L	3459.69
L	1723.64	3517.66	6.2	0.0157175	385.618	147.293	784.057	L	1726.18	3717.54	26.3	0.170602	1412.22	952.966	1510.89	L	1194.07	1049.36	16.8	0.204597	1256.05	639.55	2028.21	L	1078.46	200.99	17.4	0.236452	1485.81	1337.28	488.649	L	4695.66	1616.16	52.4	0.0893171	2689.74	2161.62	1737.43	L	2953.67	861.107	50.4	1.06133	2329.58	1411.5	3020.36	L	3371.51
L	1625.76	3918.66	58.2	0.782121	1829.77	1022.96	2654.29	L	2217.33	437.526	44	0.119724	2566.78	1351.4	3998.42	L	1159.71	1067.77	16.5	0.204269	1234.7	653.015	1913.68	L	1145.58	338.029	33.2	0.137679	2042.46	1243.43	2628.68	L	4882.01	3032.58	60.7	0.0803008	4007.46	2701.86	4295.25	L	2953.67	861.107	57.1	1.82444	2033.81	1187.34	2784.77	L	3949.61
L	2458.02	24.5131	25	0.078017	1622.85	983.994	2101.74	L	2876.52	299.36	7.2	0.00630942	400	310	296.088	L	1140.08	441.836	37.5	0.10802	1773.23	863.334	2993.45	L	1141.64	429.388	18.8	0.201826	1099.04	804.911	967.638	L	4916.43	2369.36	53.3	0.0879374	3911.46	2822.13	3583.73	L	2037.2	773.472	28.5	0.121878	1460.44	915.585	1792.49	L	3206.04
L	1891.84	174.86	40.4	0.186889	2409.18	991.918	4662.6	L	2850.91	733.047	40	0.12715	3125.85	1389.22	5713.29	L	1768.38	625.934	48	0.0871906	2457.1	1099	4467.95	L	1283.78	287.782	25.2	0.161709	1838.61	1286.42	1816.65	L	4611.62	2340.93	55	0.0858848	3047.53	2448.98	1969.15	L	2351.37	2038.12	42.7	1.04395	2298.97	1471.1	2723.61	L	3018.82
L	2309.51	822.006	44.8	0.512528	3267.33	1336.94	6350.74	L	1998.59	702.344	12.2	0.00639467	420	310	361.885	L	1886.19	589.115	10	0.302983	402.864	357.909	147.896	L	1436.79	324.325	21.5	0.178289	1654	1317.17	1108.11	L	4490.35	3299.82	47.1	0.0985449	3457.1	2596.44	2831.47	L	2351.37	2038.12	41.2	0.0801244	2637.17	1589.24	3447.54	L	3256.37
L	2411.61	1083.48	8.3	0.0482527	390	350	131.595	L	2166.93	1316.51	38	0.107425	2293.89	1026.22	4170.47	L	1126.76	1592.43	29.2	0.126305	1453.94	728.227	2387.51	L	1474.3	689.762	71.2	0.0934788	1763.64	1249.55	1691.27	L	4217.39	3232.55	69.8	0.0812343	3886.17	2535.94	4442.09	L	2901.25	1940.99	42.8	0.0801231	2522.24	1738.74	2577.62	L	3784.82
L	2809.66	1321.25	29.4	0.329643	1968.91	1006.78	3165.28	L	1984.53	1316.51	46	0.158658	1262.61	959.866	995.983	L	1925.12	1684.48	33	0.116038	1440.21	795.365	2121.45	L	1920.48	907.197	26.2	0.143272	2217.55	1165.7	3460.47	L	4798.56	3715.76	65.9	0.0865092	3637.58	2262.09	4525.2	L	2211.12	1422.99	55.1	0.0815077	2384.88	1621.94	2509.98	L	3744.55
L	2323.12	1395.58	13.9	0.16443	1170.83	697.538	1557.07	L	2536.8	1615.95	21	0.039861	2070.85	930.924	3750.2	L	1944.71	1435.95	13	0.207561	723.948	418.171	1005.96	L	1737.86	584.699	31.5	0.128828	1245.04	1042.9	665.029									L	2996.09	1240.16	64.9	0.94805	2522.69	1530.7	3263.51	L	3704.29
L	2485.3	1727.18	19	0.208545	1601.34	951.223	2138.81	L	2536.8	1723.44	32	0.0784315	2062.05	1218.55	2775	L	1594.55	2835.49	86	1.42577	3304.65	2317.93	3246.18	L	1594.73	73.0874	22.5	0.174768	1846.29	1343.21	1655.05									L	2410.9	1218.26	42.4	0.0951772	2319.67	1558.43	2504.38	L	3764.69
L	2733.34	2055.51	6.7	0.0191488	724.671	472.721	828.882	L	2374.67	1562.2	15	0.0197252	1449.19	1066.32	1259.59	L	1594.55	2835.49	84.5	0.450728	3220.51	1703.61	4990.39	L	1397.8	1151.98	21.5	0.152742	839.22	545.655	965.788									L	2363.65	3195.05	24.8	0.114914	2089.39	1353.67	2420.4	L	3278.01
L	2534.5	2726.06	7.9	0.100425	402.332	293.928	356.635	L	2071.63	2629.27	35	0.183491	1645.73	666.415	3221.82	L	1131.83	2080.35	111.9	0.066254	2853.13	2035.98	2688.29	L	1243.53	1660.71	29	0.125718	1317.76	650.608	2194.84									L	2511.46	3120.77	25.5	0.120071	1819.48	780.115	3419.36	L	3278.01
L	2821.38	2913.91	15.8	0.0660411	895.797	593.724	993.781	L	2523.16	2491.1	7	0.00717846	340	280	197.392	L	1028.46	2034.3	13.9	0.268045	740.102	517.748	731.518	L	1208	1997.73	21.2	0.190594	1153.63	806.365	1142.44									L	2547.9	2857.95	65.2	0.0654089	2915.62	1401.26	4982.05	L	3520.95
L	2536.69	3640.4	11.7	0.0980096	924.196	622.589	992.247	L	2000	1877	17.5	0.0217803	1180.26	692.535	1604.54	L	1917.46	2236.9	16	0.150237	1360	1160	657.974	L	1725.65	1552.93	14.2	0.207133	720	350	1217.25									L	2492.22	2498.95	68.1	0.0646044	3001.54	1442.52	5128.98	L	3877.93
L	2174.16	3875.77	12.2	0.356415	747.455	582.917	541.31	L	2116.82	3946.24	57.6	0.458429	1959.83	477.221	4877.58	L	1163.1	3535.14	39.7	0.102449	1985.39	1036.55	3121.56	L	1857.6	1790.4	9.8	0.265514	480	282	651.394									L	2197.27	3783.76	36.7	0.0761717	1756.3	945.57	2667.19	L	3773.81
L	1997.79	3866.78	10.4	0.066962	499.173	348.391	496.052	L	2236.71	3708.16	33.2	0.197541	1639.17	958.312	2239.95	L	1038.35	3926.36	54.5	0.994715	2612.07	1297.31	4325.41	L	1685.05	1635.13	23.3	0.15	920	450	1546.24									L	2687.26	3551.32	64	0.0641084	2288.57	1476.33	2672.14	L	3491.21
L	2105.57	3615.06	10.3	0.0658239	642.365	410.12	764.055	L	2166.77	3539.2	23.5	0.157221	1200.31	821.055	1247.7	L	1038.35	3926.36	48.5	0.112635	6100.12	1682.28	14534.1	L	1829.53	2950.49	11.6	0.338902	1693.43	1221.77	1551.68									L	3158.91	247.277	68.6	0.0665617	2152.9	1143.93	3319.39	L	3357.41
L	2281.94	3619.97	10.7	0.080844	776.796	612.889	539.233	L	2246.7	3500.8	10	0.0541416	390	260	427.683	L	1190.93	3926.36	39.8	0.120861	5801.72	2651.82	10362.8	L	1664	2953.23	27.4	0.172174	1858.68	1432.17	1403.18									L	3350.06	553.901	59.8	0.072913	2235.9	1483.65	2474.79	L	3233.15
L	2017.39	3364.16	27.9	0.323355	957.331	709.125	816.563	L	2745.23	3458.56	23.2	0.0790449	968.251	590.36	1243.21	L	1606.47	3742.25	68.7	0.073212	4997.16	1498.24	11511	L	1511.44	2955.06	32.1	0.151583	2431.22	1558.1	2872.45									L	3722.3	880.307	20.1	0.133173	1196.71	859.113	1110.64	L	4051.16
L	2105.57	3024.17	11.5	0.0801803	676.608	557.27	392.606	L	2715.25	3397.12	37.6	0.225202	2191.93	1082.4	3650.2	L	2491.26	727.946	23.6	0.141752	2009.02	797.451	3985.91	L	1268.14	2988.85	16.7	0.248301	2642.02	1757.69	2909.33									L	3943.64	791.287	40.5	0.0893009	1935.5	1207.53	2394.93	L	4200.8
L	2847.83	20.1923	20.5	0.0417762	1555.94	1040.36	1696.21	L	2338.61	3360.26	10.5	0.0460064	450	220	756.67	L	2265.32	43.8521	42.2	0.107802	2282.19	1333.81	3120.02	L	1401.76	2653.6	49	0.109151	2710.89	1644.96	3506.77									L	3752.48	178.04	23.3	0.126646	1603.72	1129.59	1559.83	L	4090.91
L	3156.76	128.423	31.5	0.0926334	1021.02	801.621	721.81	L	2098.84	3352.58	14	0.0689946	600	423	582.307	L	2054.12	482.374	15.6	0.200194	1256.54	862.746	1295.53	L	1751.75	2478.21	31	0.148986	1947.66	1164.06	2577.93									L	3299.77	1335.11	46.2	0.078352	2515.3	1205.56	4308.85	L	4420.58
L	3410.96	381.231	28.8	0.073267	885.365	333.514	1815.52	L	1935.99	3020.8	38.3	0.294961	1404.35	853.917	1810.85	L	2348.82	526.226	8.3	0.302636	554.847	366.043	621.141	L	1796.62	2282.73	29	0.175144	1512.09	743.729	2527.82									L	3254.37	2081.46	20	0.134181	997.092	478.461	1706.23	L	4745.26
L	3050.08	578.308	39.1	0.258924	2380.67	741.579	5392.4	L	2570.39	2997.76	46	0.32907	2320.87	1398.39	3034.85	L	2977.53	613.93	55.7	0.0804819	2039.46	1653.09	1271.09	L	1816.57	2113.73	19.2	0.204002	1081.43	643.044	1442.22									L	3607.46	2066.63	33.4	0.0856192	1511.05	582.967	3053.25	L	4770.23
L	3463.05	1226.07	18	0.092948	943.531	737.298	678.479	L	2795.18	2979.33	32.4	0.124263	1516.11	942.438	1887.3	L	2653.35	166.638	78	0.0703297	2921.6	1333.5	5224.64	L	1304.04	2089.07	26.8	0.187726	1371.83	976.31	1301.21									L	3188.77	2269.33	67.7	0.0648312	2656.65	1547.12	3650.18	L	4900.1
L	3497.59	2743.19	41.4	0.569665	1503.98	854.684	2136.1	L	2795.18	2979.33	6	0.188886	230	183	154.624	L	2132.71	1074.38	12	0.252986	700	4	2289.75	L	1253.18	2128.35	82.2	0.0920905	2512.13	1206.26	4296.15									L	3350.79	2172.42	19	0.143836	941.829	716.089	742.656	L	4626.43
L	3107.31	2728.66	9.7	0.0297725	458.558	259.674	654.3	L	3412.34	310.482	54.5	0.181467	2671.59	660.616	6615.84	L	2211.29	1056.84	24	0.1409	1360	8.1	4447.57	L	1088.66	2203.25	21.2	0.198839	1343.18	907.642	1432.86									L	3209.02	2768.69	30.1	0.0938522	2096.42	1080.23	3343.12	L	4045.1
L	3121.58	3019.26	16.5	0.108795	824.141	716.366	354.566	L	3737.34	883.681	54.2	0.338085	2762.45	1287.19	4853.39	L	2977.53	806.879	18	0.181585				L	1101.62	2333.88	35.8	0.133498	1638.28	1043.54	1956.59									L	3269.78	3035.67	69.9	0.0655877	2701.9	1336.41	4492.27	L	4871.75
L	3129.41	3289.67	10.9	0.0660408	594.33	484.761	360.465	L	3904.77	895.623	23.6	0.0435194	874.974	776.579	323.707	L	2056.39	1609.26	58.6	0.0892318	2419.26	964.196	4786.98	L	1756.49	3959.81	15.2	0.240328	2641.52	1703.01	3087.56									L	3735.59	2986.23	45.5	0.474942	2502.74	1544.64	3152.02	L	4039.09
L	3937.31	3749.77	12.5	0.0931379	1225.74	1106.95	390.8	L	3872.27	943.389	36.5	0.122402	4584.22	1753.72	9311.96	L	2090.69	1414.6	55	0.0945032	2569.7	963.334	5284.74	L	1704.58	3885.83	25.3	0.169331	1268.64	792.92	1565.05									L	3735.59	2986.23	18	0.123827	864.17	606.501	847.698	L	4209.43
L	3634.72	3037.82	25.4	0.330879	1576.74	1026.85	1809.07	L	3748	1126.44	46.4	0.264083	2524.95	1353.95	3852.45	L	2428.76	1414.6	11	0.346126	440.495	348.329	303.215	L	1510.95	3940.63	31.7	0.149909	2165.1	1579.2	1927.53									L	3254.86	3332.36	31.3	0.0935783	2110.13	1367.68	2442.55	L	4235.81
L	4310.78	352.881	11.1	0.0284125	417.018	263.507	505.029	L	3312.11	1317.42	61.8	0.443833	3822.57	1347.47	8142.75	L	2345.46	1528.59	19.8	0.165946	1120.78	777.425	1129.6	L	1475.01	3750.66	51.4	0.111071	2990.8	1896.33	3600.68									L	3073.4	3500.51	31.2	0.0945544	2257.57	1291.79	3177.28	L	4786.88
L	4517.64	115.738	42	4.43665	1647.53	765.604	2901.42	L	4072.38	1357.21	67.8	0.812097	2743.96	1486.83	4135.78	L	2556.14	1157.69	40.8	0.106881	2316.78	1219.92	3608.51	L	1039.82	3810.03	19.8	0.719488	1466.41	876.431	1940.94									L	3204.45	3708.22	17.5	0.126974	1637.68	733.394	2975	L	4949.26
L	4489.81	148.113	38.8	1.34215	1854.27	1002.33	2802.76	L	3732.79	1882.38	50	0.633622	2021.83	1403.44	2034.41	L	2536.55	1394.44	40.5	0.128297	1721.37	822.449	2957.33	L	1205.52	3698.6	18.8	0.218028	1311.75	676.86	2088.69									L	3204.45	3708.22	32.2	0.634926	1858.06	895.128	3167.92	L	4588.98
L	4489.81	148.113	34.5	1.07974			0	L	3608.3	2936.34	58.9	0.852978	2145.87	806.992	4404.72	L	2806.02	1898.62	7.5	0.432299	393.049	218.98	572.664	L	1031.84	3579.87	48.9	0.114706	2660.26	1480.54	3881.13									L	3799.22	3812.07	53.4	0.0781575	2213.78	1570.52	2116.26	L	4487.5
L	4960.36	2057.27	38.1	0.109383	1310.99	607.102	2315.71	L	3271.48	2264.46	20	0.110138	1520.03	895.788	2053.66	L	2499.52	3062.13	45.7	0.0874936	1600.08	435.327	3831.87	L	1511.94	3567.08	32	0.152104	2065.19	1307	2494.34									L	3829.46	3421.38	68.5	0.570395	2571.32	1571.91	3287.91
L	4273.09	1675.3	49.6	0.341794	2434.08	1240.89	3925.45	L	3212.04	2423.68	40	0.394325	2039.44	706.999	4383.56	L	2115.42	2733.11	30.5	0.104252	1762.06	798.431	3170.22	L	1600.78	3483.06	24	0.193479	1229.1	644.71	1922.58									L	3829.46	3421.38	34.5	0.0854245	1046.96	983.18	209.828
L	4110.82	1555.54	21.8	0.0664205	1299.14	1117.28	598.281	L	3635.05	2409.35	13	0.578125	777.369	444.959	1093.59	L	2686.64	2002.24	71.8	0.0780952	2585.31	959.174	5349.76	L	1543.88	3258.38	43.9	0.122035	2754.46	1774.18	3224.99									L	3829.46	3421.38	75	1.43805	1907.51	1267.72	2104.83
L	4541	2768.78	18.3	0.101443	1619.95	1290.45	1084.01	L	3384.62	3116.27	17	0.0503513	1366.8	1109.51	846.457	L	2637.39	2116.3	14.5	0.227627	530.118	261.306	884.357	L	1305.33	3303.13	39.3	0.148481	2568.38	1588.66	3223.14									L	4185.09	51.4927	41.6	0.0939859	1093.37	680.332	1358.84
L	4933.06	2912.82	47.5	0.400769	1754.1	862.599	2932.91	L	3224.77	3179.96	24.5	0.11649	1343.22	743.145	1974.17	L	2538.91	2142.62	6.7	0.392659	440.995	303.264	453.115	L	1255.42	3120.47	35	0.14773	2322.21	1467.19	2812.91									L	4181.07	417.883	45.9	0.0923536	1891.41	1053.03	2758.15
L	5028.69	2663.59	32.7	0.178848	1526.13	819.731	2323.97	L	3274.73	3554.15	7	0.0117721	630	320	1019.86	L	2893.45	2667.3	20.4	0.144646	1258.97	643.085	2026.18	L	1075.76	3120.47	16.8	0.256182	1597.64	1120.6	1569.4									L	4170	516.907	49	0.0887719	2008.31	1477.27	1747.05
L	4340.19	2454.01	46.1	0.441523	2094.24	1028.03	3507.67	L	3344.66	3984.08	36.1	0.19318	2199.33	690.196	4964.86	L	2279.5	3622.7	104.5	0.0707689	2391.39	1747.48	2118.38	L	1111.69	3077.54	22.2	0.205927	1287.01	919.861	1207.86									L	4557.33	747.634	39.3	0.0928758	1867.93	1305.41	1850.63
L	4187.19	2500.94	24.2	0.14447	1234.97	961.864	898.473	L	4034.01	3904.46	22.8	0.18637	1144.1	545.495	1969.33	L	2784.61	3466.51	31.2	0.0957019	1080.67	822.448	849.5	L	2063.61	457.547	25.2	0.160304	1264.6	1059.91	673.394									L	4557.33	747.634	57.1	0.764065	2259.5	1627.5	2079.18
L	4177.27	3024.24	7.6	0.0708375	916.453	726.483	624.976	L	4404.12	1007.01	39.8	0.323334	2741.06	1652.8	3580.22	L	3020.73	969.928	26	0.132632	2074.19	1071.46	3298.86	L	2157.38	613.113	35.9	0.134776	1590.61	925.135	2189.32									L	4728.36	688.22	38	0.102753	1997.4	1148.99	2791.15
L	4128.3	3164.21	34.6	0.597569	1783.75	996.057	2591.39	L	4473.07	911.028	39.5	0.307271	2311.26	1374.61	3081.45	L	3223.06	808.748	44.2	0.0925943	3359.63	1032.55	7655.8	L	2359.71	439.245	33	0.14152	1755.04	909.855	2780.56									L	4808.85	376.293	22.9	0.13388	1168.92	910.444	850.362
L	4226.24	3262.11	29.6	0.467943	1714.41	1344.43	1217.17	L	4862.11	780.653	11	0.00843997	585.329	473.045	369.401	L	3391.01	1047.67	20.3	0.158052	1423.72	1022.11	1321.23	L	2281.74	915.094	20.2	0.17757	1033.48	756.447	911.419									L	4879.27	163.39	28.7	0.112641	1552.39	951.344	1977.37
L	4471.1	3678.79	20	0.194706	1449.56	1124.14	1070.58	L	4374.57	747.059	49	0.337197	2004.67	751.719	4122.05	L	3819.24	963.292	36.3	0.104998	755.419	307.633	1473.15	L	2547.24	732.075	12.2	0.313995	650	530	394.784									L	4325.94	168.341	23.5	0.144372	1391.9	1046.89	1135.02
L	4833.5	3798.54	41	0.351488	1845.58	997.833	2788.97	L	4162.81	623.882	25	0.0822572	1139.44	810.09	1083.53	L	3860.5	1045.78	26.8	0.125364	569.357	412.14	517.226	L	2606.46	896.792	26	0.148863	1486.88	1089.54	1307.2									L	4344.03	1232.89	60.3	0.0819648	2627.41	1171.35	4790.25
								L	4487.02	1813.24	32	0.38581	1486.41	513.128	3201.95	L	3762.28	237.03	27.3	0.104512	1641.01	821.875	2694.84	L	2951.91	911.434	19	0.189388	1097.78	820.528	912.139									L	4404.58	1232.89	35.2	0.125353	2502.67	992.96	4966.74
								L	4427.21	1435.32	43.8	0.501361	2080.02	647.31	4713.43	L	3281.15	1721.86	41.2	0.116866	2424.75	909.091	4986.33	L	2547.24	654.292	62.8	0.105278	1811.73	1157.4	2152.66									L	4326.87	1418.11	50.9	0.0827004	2285.05	1417.08	2855.5
								L	4310.62	1095.03	16	0.0503398	1481.03	1209.68	892.724	L	3516.23	1768.32	33.3	0.130861	2670.51	1036.43	5375.91	L	2596.59	393.491	14.2	0.248672	867.183	693.461	571.524									L	4323.85	1792.49	66.2	0.0696533	2295.21	1339.95	3142.69
								L	4959.45	1099.03	26.3	0.249903	1759.07	1172.79	1928.8	L	3523.09	1554.02	50	0.0969546	3532.48	1056.59	8145.35	L	2744.64	457.547	75.9	0.0940156	2325.73	1207.97	3677.28									L	4525.68	1762.78	39	0.0965543	2296.05	1747.19	1805.65
								L	4908.76	1179.1	38	0.559119	2561.78	1688.4	2873.32	L	3290.95	1637.46	18.5	0.221635	2853.88	1638.95	3996.96	L	2596.59	118.962	22.2	0.169724	1334.92	909.971	1398.02									L	4752.75	1842.01	32.8	0.098718	2499.98	1462.81	3412.16
								L	4683.18	2338.93	44.4	1.1673	163.124	121	137.65	L	3310.54	1500.92	31.6	0.131109	5936.47	1500.11	14595	L	2132.46	1125.6	84.5	0.0908516	1758.09	1093.76	2185.54									L	4119.35	2107.45	27.1	0.108885	1370.56	573.672	2621.65
								L	4702.98	2102.98	61	1.32165	1931.85	1262.23	2202.95	L	3029.43	1560.66	27.3	0.139077	2494.94	969.173	5019.56	L	2459.6	1427.66	26.5	0.134545	1169.92	713.806	1500.57									L	4240.82	2713.62	27.4	0.103491	1206	821.151	1266.09
								L	4264.39	2334.94	94	2.29899	2354.74	797.13	5124.32	L	3013.75	1271.45	25.2	0.140254	2735.82	1447.96	4236.89	L	2091.56	1949.4	24.8	0.157428	1009.52	338.313	2208.18									L	4595.1	2792.86	18	0.124573	1199.54	935.726	867.903
								L	4869.14	3920.03	49.2	0.454321	2267.97	1487.47	2567.76	L	3642.58	1145.34	40	0.0998635	6482.65	1683.88	15787.3	L	2188.68	2013.47	21	0.169064	1098.98	670.425	1409.87									L	4595.1	2792.86	79	0.292191	2467.36	1693.31	2546.53
								L	4386.64	3164.35	42	0.724806	2275.25	1293.9	3228.51	L	3990.59	3092.86	65.9	0.0861619	9660.71	1498.64	26852.1	L	2638.51	2050.08	34.2	0.129346	1789.17	762.88	3376.37									L	4848.16	2445.2	59.2	0.0755087	2463.47	1435.76	3381.03
								L	4984.02	3261.91	19.5	0.0791059	1197.39	757.045	1448.66	L	4044.76	2700.05	22.3	0.146094	1044.07	510.915	1754.02	L	2863.42	1015.77	17	0.200892	1076.29	596.212	1579.4									L	4924.08	2178.76	28.7	0.106533	1849.71	1420.29	1412.73
																L	3956.12	2086.15	11	0.318049	757.66	379.441	1244.29	L	3037.21	2013.47	20.6	0.177065	1202.1	763.493	1442.97									L	4564.73	2322.38	37.9	0.0891424	2010.37	1335.46	2220.37
																L	2983.06	2993.23	92.5	0.0678839	1352.23	722.84	2070.61	L	3016.77	1674.8	22.2	0.162077	1151.09	789.146	1190.74									L	4637.03	3230.6	51	0.080968	2393.75	1510.03	2907.3
																L	3276.31	3554.94	73.5	0.0716161	2522.51	1139.55	4549.77	L	2965.65	1235.44	21.8	0.16248	1184.27	854.633	1084.46									L	4405.13	3267.24	22.3	0.13437	1358.78	952.483	1336.67
																L	3900.56	3734.29	40.1	0.0887206	2791.8	1200.89	5233.88	L	2618.06	1180.52	28.2	0.164355	1371.35	799.522	1881.22									L	4526.12	3752.45	21.5	0.153628	1052.79	832.882	723.473
																L	4980.35	973.094	46.4	0.154261	2308.26	1411.86	2949.04	L	3103.67	1400.2	2.9	0.949388	180	145	115.145									L	4556.37	3584.11	21.4	0.150409	791.497	553.89	781.697
																L	4960.71	968.61	44.3	0.160151	2430.97	1167.83	4155.56	L	3113.89	1345.28	5.4	0.533531	200	120	263.189									L	4637.03	3891.08	25	0.13912	1123.04	724.986	1309.53
																L	4833	802.691	47.4	0.103933	2419.02	1624.49	2613.91	L	2597.61	1162.22	24.6	0.184663	1214.77	499.797	2352.15									L	4939.51	3821.76	23.2	0.133923	985.199	649.493	1104.43
																L	4390.94	358.744	49.2	0.0946002	2229.78	1277.62	3132.51	L	2974.43	2983.66	46	0.121567	3045.91	1204.65	6057.51									L	4263.98	3405.87	20.9	0.1379	1612.33	1051.66	1844.54
																L	4324.28	1901.29	39.4	0.118825	1408.97	868.908	1776.73	L	2747.04	3015.69	26.7	0.160532	2590.2	1575.62	3337.84									L	4768.1	3663.33	103	0.0621301	2392.63	978.793	4651.33
																L	4833.52	1735.38	31	0.129148	1722.87	1044.26	2232.54	L	2617.39	2869.25	39.5	0.129359	2561.18	1028.88	5041.05
																L	4588.69	1229.58	52.8	0.0939814	2450.16	1299.46	3785.65	L	2285.27	2672.47	22.8	0.178936	1379.43	1011.33	1210.98
																L	4960.83	1457.37	47	0.110275	2415.58	1248.57	3839.31	L	2083.81	2667.89	28.2	0.159311	1586.2	907.071	2234.26
																L	4362.73	2690.16	28	0.132845	1132.08	524.282	1999.59	L	2113.73	2214.83	33.5	0.142479	1830.27	840.773	3255.31
																L	4352.9	2887.36	27.2	0.153708	1714.47	962.971	2472.32	L	2570.51	2244.12	24	0.155393	1689.5	1026.22	2182.11
																L	4251.3	3003.9	76.7	0.559058	2905.49	1338.7	5154.55	L	2543.58	2531.52	30.4	0.143087	1879.48	1003.75	2881.02
																L	4251.3	3003.9	36	0.13478	1751.86	772.093	3223.3	L	2811.87	2599.25	15.8	0.215435	1274	915	1181.06
																L	4107.11	3165.25	30.7	0.129831	1031.12	659.659	1222.05	L	2986.4	2459.21	73.5	0.101303	2689.11	1665.8	3366.56
																L	4107.11	3165.25	44	0.804633	1596.42	1253.57	1127.95	L	2105.83	3981.69	32	0.141453	1760.78	837.174	3038.53
																L	4290.63	2232.99	25.7	0.136587	965.412	393.183	1882.56	L	3033.02	3725.31	23	0.175111	1726.17	921.185	2648.29
																L	4464.32	2150.52	13.1	0.268413	967.108	645.526	1057.96	L	2922.24	3768.34	12	0.288501	750	345	1332.4
																L	4644.57	2116.46	48.7	0.0985666	1125.09	512.309	2015.98	L	2680.71	3711.57	18.5	0.21913	1145.73	1004.12	465.896
																L	4883.82	3712.18	19	0.16814	852.799	586.55	875.924	L	2593.88	3637.41	17.9	0.212759	1519.16	1278.59	791.449
																L	4958.71	3819.78	21.5	0.158188	1277.84	1008.21	887.029	L	2405.24	3945.06	14.1	0.218559	1469.82	1062.34	1340.56
																L	4703.3	3649.42	10.2	0.280268	566.75	515.793	167.639	L	2108.82	3551.34	67	0.0966418	2188.47	1187.23	3293.97
																L	4537.19	3686.18	32.4	0.111333	2196.24	526.269	5493.99	L	2914.25	3294.96	24	0.164235	1604.74	1178.22	1403.21
																L	4597.68	3596.52	16.4	0.195842	891.968	761.082	430.597	L	2616.83	3173.18	21.5	0.181093	1456.04	1055.27	1318.5
																L	4390.28	3641.35	23.1	0.141265	746.736	356.375	1284.24	L	3149.32	208.045	61.8	0.456884	2197.55	1381.22	2685.61
																L	4035.01	3834.12	16.9	0.154912	455.459	212.451	799.462	L	3149.32	208.045	22.1	0.164539	1011.58	719.35	961.391
																								L	3050.61	542.727	32.5	0.141646	1226.49	710.834	1696.44
																								L	3257.9	669.364	27.9	0.173502	775.325	453.538	1058.64
																								L	3228.28	759.818	71	0.0989129	1921.4	888.184	3399.15
																								L	3317.12	497.5	22.8	0.18436	1286.48	993.89	962.577
																								L	3396.08	497.5	24.5	0.174802	1303.68	852.222	1485.23
																								L	3929.1	524.636	27.5	0.149099	1472.32	693.985	2560.63
																								L	3894.55	818.614	34	0.134028	1494.1	867.843	2060.3
																								L	3993.26	981.432	8	0.415001	370	320	164.493
																								L	3568.82	104.023	20.3	0.188447	1125	711.328	1360.93
																								L	3244.01	1347.62	41	0.12085	1564.13	737.056	2720.96
																								L	3223.7	1555.58	25.8	0.162695	1508.74	1087.83	1384.76
																								L	3195.27	1881.08	28	0.157541	1386.46	725.903	2173.14
																								L	3939.61	1980.54	26.5	0.215975	456.092	349.882	349.42
																								L	3939.61	1957.94	21.3	0.264372	994.299	561.157	1424.98
																								L	3680.67	1754.5	7.5	0.442979	530	480	164.493
																								L	3782.21	1691.21	15.5	0.250573	1170.6	717.829	1489.56
																								L	3782.21	1691.21	18.9	1.03395	1192.67	698.386	1626.13
																								L	3568.96	1537.5	13.6	0.274568	699.854	448.094	828.258
																								L	3761.9	1474.21	7.3	0.546264	515.463	299.393	710.843
																								L	3802.52	1501.33	14.7	0.294253	1037.02	525.914	1681.48
																								L	3772.06	1275.29	9.5	0.371793	680.407	546.609	440.177
																								L	3579.12	1266.25	6.9	0.470787	530	360	559.278
																								L	3477.57	1157.75	9.7	0.333641	538.707	414.029	410.172
																								L	3563.89	1112.54	14.3	0.263423	849.232	617.307	763.002
																								L	3670.51	1076.38	17.9	0.221626	965.981	579.516	1271.42
																								L	3773.07	1157.75	14.5	0.266571	946.538	707.811	785.379
																								L	3756.83	1026.65	22.5	0.191552	118.392	76.5895	137.524
																								L	3308.41	2841.64	27.6	0.161555	1271.24	789.705	1584.19
																								L	3424.01	2906.94	21.6	0.191728	1302.74	841.462	1517.55
																								L	3853.55	2860.3	24.7	0.186658	1264.62	918.797	1137.7
																								L	3988.09	2974.8	39.5	0.136272	1888.47	1108.19	2567.01
																								L	3853.55	2669.46	12.8	0.308726	473	424	161.204
																								L	3928.29	2411.63	19.5	0.23189	725	585	460.582
																								L	3938.26	2339.53	11	0.36532	585	525	197.392
																								L	3731.96	2270.83	19.3	0.226317	880	452	1408.06
																								L	3462.88	2462.51	108.5	0.0912047	2315.4	1470.33	2780.19
																								L	3386.14	2357.34	38.1	0.163778	1396.56	760.72	2091.82
																								L	3529.65	2164.81	14.3	0.283944	530	383	483.611
																								L	3217.72	2229.27	25	0.186351	1144.59	772.692	1223.5
																								L	3867.17	3859.85	29.2	0.155372	1115	720	1299.5
																								L	3745.43	3582.25	39.2	0.126883	2147.69	1508.67	2102.3
																								L	3416.13	3824.58	37.6	0.128735	2013.26	1192.21	2701.14
																								L	3553.83	3218.76	38.6	0.136017	2154.45	1395.52	2496.81
																								L	3203.58	3295.62	41.3	0.132351	1979.28	1131.31	2789.69
																								L	3358.25	3155.46	31.6	0.151158	2176.12	1286.14	2927.92
																								L	3562.81	3087.65	33	0.149634	1260	930	1085.66
																								L	4032.74	17.6949	3.4	0.842052	180	140	131.595
																								L	4259.75	88.4746	21.2	0.198032	1091.29	628.006	1524.16
																								L	4309.1	123.864	27.2	0.163724	984.359	587.145	1306.78
																								L	4109.73	539.695	41.2	0.120134	1902.76	1203.7	2299.8
																								L	4336.74	548.542	21	0.184183	777.862	589.589	619.394
																								L	4310.09	690.102	21.9	0.181307	1113.13	732.521	1252.15
																								L	4022.87	707.797	14	0.261638	704	624	263.189
																								L	4042.61	1035.15	8.8	0.393853	410	340	230.291
																								L	4476.89	986.492	51	0.557916	1435.91	1028.97	1338.77
																								L	4476.89	986.492	23	0.16195	962.3	532.181	1415.04
																								L	4965.45	955.525	10.5	0.306638	360	300	197.392
																								L	4708.84	774.153	16.8	0.207038	1022.25	784.832	781.064
																								L	4792.73	429.102	86.1	0.0902212	2255.28	1111.72	3762.18
																								L	4901.3	150.407	65	0.106693	1816.69	976.33	2764.67
																								L	4258.55	1187.38	12.5	0.314118	542	362	592.176
																								L	4075.73	1229.87	12.8	0.297174	531	438	305.958
																								L	4370.27	1311.3	66.5	0.105067	2798.58	1316.02	4877.4
																								L	4299.18	1293.59	31.5	0.171036	1146.06	589.221	1831.94
																								L	3964	1433.44	22.3	0.20477	803.153	618.689	606.862
																								L	4146.82	1539.65	60.7	0.709833	1979.74	1270.4	2333.64
																								L	4146.82	1539.65	36.9	0.133584	1753.92	1424.84	1082.61
																								L	4035.1	1610.46	6	0.594533	360	280	263.189
																								L	4045.25	1822.88	11.5	0.327163	707.822	501.314	679.384
																								L	4058.46	1960.95	10.3	0.368581	617.117	382.934	770.431
																								L	4349.96	1968.92	5.1	0.562871	300	250	164.493
																								L	4405.82	1955.64	6.4	0.457823	310	250	197.392
																								L	4530.75	1911.39	6.4	0.420772	360	290	230.291
																								L	4903.51	1521.95	30.3	0.130168	1596.1	800	2619.07
																								L	4766.39	1203.32	46.2	0.111967	1910.49	1294.27	2027.28
																								L	4650.06	2183.93	23.6	0.173961	750	546	671.133
																								L	4790.64	2273.29	49.6	0.114479	2136.65	1237.69	2957.45
																								L	4780.67	2733.32	19.7	0.247642	765	590	575.727
																								L	4867.4	2859.83	21.7	0.226256	815	589	743.51
																								L	4732.81	2566.12	60.4	0.114304	3060.81	1763.87	4266.76
																								L	4953.14	2904.07	26	0.214353	735	693	138.174
																								L	4913.26	2948.3	58.6	0.123494	4246.92	2067.36	7170.46
																								L	4641.09	2720.94	79.1	0.0992968	4136.86	2050.9	6862.55
																								L	4285.17	2350.25	19.4	0.240787	1020	450	1875.22
																								L	4048.89	2650.16	13.8	0.295475	935	680	838.916
																								L	4106.72	2325.48	20.8	0.2207	1050	250	2631.89
																								L	4235.32	2390.06	24.4	0.207858	1430	680	2467.4
																								L	4192.45	2219.32	19.2	0.228267	1445	510	3076.03
																								L	4606.2	2535.15	19.1	0.236037	765	520	806.018
																								L	4662.67	3136.81	16.8	0.226506	925	735	625.075
																								L	4979.04	3446.67	20.2	0.221854	736	384	1158.03
																								L	4854.29	3478.55	8.1	0.440389	366	198	552.698
																								L	4908.18	3656.5	66	0.104676	1957.23	1027.26	3059.46
																								L	4970.06	3976.98	4.4	0.808271	236	173	207.262
																								L	4710.57	3946.88	69.7	0.100447	3459.23	1342.13	6964.98
																								L	4250.48	3986.72	14	0.260619	850	570	921.163
																								L	4270.44	3880.48	19.3	0.19948	765	410	1167.9
																								L	4198.58	3778.67	5	0.595653	190	160	98.696
																								L	4333.32	3796.38	10.1	0.323721	450	350	328.987
																								L	4918.16	3375.85	30.3	0.163347	1235	1015	723.771
																								L	4311.36	3310.33	45.2	0.118684	1826.14	1309.29	1700.37
																								L	4387.21	3102.28	14	0.270892	560	480	263.189
																								L	3996.98	3271.38	20.5	0.201827	1020	760	855.366
[truncated: 6 more columns]

## Sheet: Supplement
All CI-D1 index would be count by individuals of Abies kawakamii.
D/L means the health status of individuals. D: dead individuals; L: live individuals.
X & Y indicated tree's position in every single plots.
SSAs could found in manuscript.
